# Supplementary material for: Trends in dietary salt sources in Japanese adults: data from the 2007–2019 National Health and Nutrition Survey
Source: Br J Nutr. 2022 May 4;129(4):690–703. doi: 10.1017/S0007114522001416 (PMC9899568; doi:10.1017/S0007114522001416)
Supplement: Supplementary file 1 [file S0007114522001416sup.zip]

Archive with 2 entries (2 files):
- S0007114522001416sup001.xlsx
- S0007114522001416sup002.xlsx
