# Supplementary material for: Trends in dietary salt sources in Japanese adults: data from the 2007–2019 National Health and Nutrition Survey
Source: Br J Nutr. 2022 May 4;129(4):690–703. doi: 10.1017/S0007114522001416 (PMC9899568; doi:10.1017/S0007114522001416)
Supplement: Supplementary file 1 [file S0007114522001416sup.zip › S0007114522001416sup001.xlsx]

## Sheet: Supple 1
	Supplementary Table 1. Definition of food groups in this study
		Food group	Definition
		Grains	All grains, such as rice, wheat, oat, cereals, bread, noodles and instant noodles, excluding sweet buns.
		Bread	Breads excluding sweet buns.
		Noodles	Raw noodles and dried noodles, such as soba, udon, Chinese-style noodles, and pasta, that require cooking.
		Instant noodles	Noodles that can be simply poured over or boiled in hot water.
		Vegetables	All vegetables.
		Pickled vegetables	Salted and seasoned vegetables.
		Unprocessed fish and shellfish	Fish and shellfish that have not been processed or cooked.
		Dried fish and shellfish	Fish and shellfish processed by drying to prolong shelf-life.
		Processed fish and shellfish	Fish and shellfish processed by methods other than drying, such as salting, seasoning, or cooking.
		Unprocessed meats	Meat that has not been processed or cooked.
		Processed meats	Meats processed by salting, seasoning, cooking, and drying.
		Seasonings	All seasonings, such as salt, soy sauce, soybean paste, sauce, and soup stock.
		Kitchen or table salt	Salt used in cooking and at the table.
		Soy sauce	All types of soy sauce, including koikuchi and tamari.a
		Soybean paste	All types of soybean paste, including kome-miso and mugi-miso.b
		Sauce	Worcestershire sauce, medium-thick sauce, thick sauce, and okonomiyaki sauce.
		Soup stock	Granulated and liquid dashi broth.c
		Dressing	Oil-based and non-oil-based dressings.
		Mayonnaise	Mayonnaise and low-calorie type mayonnaise.
		Roux	Curry roux, hashed rice roux.
		Other seasonings	Seasonings not included above, including mirin (sweet sake), ketchup, noodle soup, chili oil, chinese chili bean sauce, and cooking sauce for bean curd.d
	aData from 2017 included reduced-salt soy sauce.
	bData from 2017 included reduced-salt soybean paste.
	cSince 2014, water content of liquid broth has been removed from the intake.
	dData from 2017 included sweet soy sauce, ponzu (soy sauce with citrus juice), dressings and cooking sauces such as demi-glace sauce and nabe sauce (seasoned soup stock]).

## Sheet: Supple 2
Suuplement table 2. Trends in salt intake from seasoning according to age group in Japanese women based on 2007–2019 NHNS data
			2007		2008		2009		2010		2011		2012		2013		2014		2015		2016		2017		2018		2019		Lower endpoint	Upper endpoint	APC (%)	p-value†
n		20-39 years	643		608		609		549		533		1851		534		432		402		1318		381		391		267
		40-59 years	927		885		928		791		742		2573		737		723		659		2210		632		701		507
		≥60 years	1187		1361		1227		1196		1155		4508		1270		1329		1173		3989		1103		1107		991
g/1000kcal			Mean	SE	Mean	SE	Mean	SE	Mean	SE	Mean	SE	Mean	SE	Mean	SE	Mean	SE	Mean	SE	Mean	SE	Mean	SE	Mean	SE	Mean	SE
Seasonings		20-39 years	3.61	0.07	3.09	0.09	3.67	0.06	3.7	0.08	3.57	0.08	3.56	0.04	3.44	0.07	3.26	0.08	3.47	0.08	3.5	0.05	3.27	0.08	3.33	0.07	3.44	0.1			-0.6	0.104
		40-59 years	3.8	0.05	3.07	0.06	3.74	0.06	3.79	0.06	3.89	0.06	3.67	0.03	3.62	0.06	3.58	0.06	3.54	0.06	3.42	0.03	3.39	0.06	3.42	0.06	3.27	0.06			-0.9	0.038
		≥60 years	4.05	0.05	3.58	0.05	4.01	0.05	3.9	0.05	3.85	0.05	3.78	0.03	3.65	0.04	3.65	0.04	3.55	0.05	3.6	0.03	3.46	0.05	3.49	0.05	3.59	0.05			-1.1	0.001
	Kitchen or table salt	20-39 years	0.79	0.03	0.56	0.03	0.83	0.03	0.83	0.04	0.83	0.04	0.81	0.02	0.75	0.03	0.73	0.04	0.81	0.04	0.79	0.02	0.74	0.04	0.7	0.04	0.72	0.04			-0.2	0.784
		40-59 years	0.81	0.03	0.5	0.02	0.81	0.03	0.84	0.03	0.82	0.03	0.78	0.02	0.78	0.03	0.79	0.03	0.78	0.03	0.73	0.02	0.76	0.03	0.74	0.03	0.67	0.03			-0.1	0.933
		≥60 years	0.64	0.02	0.51	0.02	0.67	0.02	0.66	0.02	0.65	0.02	0.63	0.01	0.63	0.02	0.61	0.02	0.61	0.02	0.61	0.01	0.62	0.02	0.63	0.02	0.62	0.02			-0.2	0.606
	Soy sauce	20-39 years	1.09	0.04	0.82	0.04	1.04	0.04	1.03	0.04	1.01	0.04	0.96	0.02	0.97	0.04	0.85	0.04	0.87	0.04	0.87	0.03	0.81	0.04	0.86	0.04	0.89	0.06			-1.9	0.006
		40-59 years	1.23	0.03	0.97	0.03	1.12	0.03	1.18	0.04	1.18	0.04	1.06	0.02	1.01	0.03	1	0.03	0.89	0.03	0.9	0.02	0.88	0.04	0.9	0.03	0.8	0.04			-2.8	< 0.001
		≥60 years	1.44	0.04	1.25	0.03	1.41	0.03	1.34	0.03	1.31	0.03	1.19	0.02	1.08	0.03	1.09	0.03	1.01	0.03	1.03	0.02	0.96	0.03	1.01	0.03	1	0.03			-3.4	< 0.001
	Soybean paste	20-39 years	0.6	0.03	0.52	0.03	0.61	0.03	0.6	0.03	0.54	0.03	0.57	0.02	0.51	0.03	0.52	0.03	0.53	0.03	0.56	0.02	0.47	0.04	0.47	0.03	0.41	0.03			-1.8	0.011
		40-59 years	0.66	0.02	0.62	0.02	0.68	0.03	0.65	0.03	0.65	0.03	0.66	0.01	0.67	0.03	0.59	0.03	0.58	0.02	0.59	0.01	0.58	0.03	0.52	0.02	0.49	0.03	2007	2013	0.3	0.587
																													2013	2019	-4.2	0.007
		≥60 years	0.85	0.02	0.84	0.02	0.84	0.02	0.84	0.02	0.77	0.02	0.84	0.01	0.74	0.02	0.75	0.02	0.71	0.02	0.75	0.01	0.67	0.02	0.67	0.02	0.61	0.02			-2.2	< 0.001
	Sauce	20-39 years	0.11	0.01	0.06	0.01	0.1	0.01	0.1	0.01	0.08	0.01	0.08	0	0.08	0.01	0.08	0.01	0.08	0.01	0.08	0.01	0.06	0.01	0.08	0.01	0.06	0.01	2007	2010	-6.8	0.496
																													2010	2016	-2.2	-
																													2016	2019	-2.8	0.871
		40-59 years	0.09	0.01	0.06	0.01	0.08	0.01	0.08	0.01	0.08	0.01	0.07	0	0.06	0.01	0.07	0.01	0.08	0.01	0.07	0	0.07	0.01	0.08	0.01	0.08	0.01			0	-
		≥60 years	0.05	0.01	0.05	0	0.05	0	0.06	0.01	0.05	0.01	0.05	0	0.06	0.01	0.05	0	0.05	0.01	0.06	0	0.06	0.01	0.05	0	0.06	0.01	2007	2014	0	0.999
																													2014	2017	9.5	-
																													2017	2019	-23.9	0.066
	Soup stock	20-39 years	0.4	0.03	0.44	0.03	0.45	0.03	0.45	0.04	0.41	0.03	0.46	0.02	0.45	0.03	0.43	0.03	0.49	0.03	0.53	0.02	0.49	0.04	0.48	0.03	0.49	0.04			1.8	0.003
		40-59 years	0.44	0.02	0.46	0.02	0.49	0.02	0.46	0.02	0.52	0.03	0.49	0.01	0.49	0.02	0.49	0.02	0.55	0.03	0.5	0.01	0.47	0.03	0.5	0.02	0.48	0.03			0.8	0.037
		≥60 years	0.62	0.03	0.56	0.02	0.63	0.02	0.6	0.02	0.59	0.02	0.61	0.01	0.62	0.02	0.61	0.02	0.63	0.02	0.62	0.01	0.62	0.02	0.59	0.02	0.63	0.03			0.3	0.212
	Dressing	20-39 years	0.04	0.01	0.04	0.01	0.04	0.01	0.04	0.01	0.03	0	0.05	0	0.04	0.01	0.04	0.01	0.05	0.01	0.04	0	0.04	0.01	0.08	0.01	0.05	0.01	2007	2012	66.7	< 0.001
																													2012	2019	-5.4	-
		40-59 years	0.04	0	0.04	0	0.04	0	0.04	0	0.05	0	0.05	0	0.06	0.01	0.05	0.01	0.06	0.01	0.05	0	0.05	0.01	0.08	0.01	0.07	0.01			3.1	0.001
		≥60 years	0.04	0.01	0.03	0	0.04	0	0.03	0	0.03	0	0.04	0	0.04	0	0.05	0	0.04	0	0.04	0	0.04	0	0.07	0.01	0.07	0.01			2.9	0.075
	Mayonnaise	20-39 years	0.04	0	0.03	0	0.04	0	0.03	0	0.03	0	0.03	0	0.03	0	0.04	0	0.03	0	0.03	0	0.04	0	0.04	0	0.05	0.01			0.4	0.708
		40-59 years	0.04	0	0.02	0	0.04	0	0.04	0	0.03	0	0.03	0	0.03	0	0.03	0	0.03	0	0.03	0	0.04	0	0.04	0	0.05	0	2007	2015	-3.8	0.177
																													2015	2019	14.4	0.067
		≥60 years	0.03	0	0.02	0	0.03	0	0.02	0	0.02	0	0.02	0	0.02	0	0.02	0	0.03	0	0.03	0	0.03	0	0.04	0	0.04	0	2007	2012	-8.3	0.136
																													2012	2019	11.7	0.003
	Roux	20-39 years	0.23	0.03	0.22	0.03	0.22	0.02	0.22	0.03	0.23	0.03	0.2	0.01	0.17	0.02	0.15	0.02	0.22	0.03	0.17	0.01	0.23	0.03	0.17	0.03	0.21	0.03			-2.1	0.056
		40-59 years	0.19	0.02	0.1	0.01	0.16	0.02	0.17	0.02	0.17	0.02	0.17	0.01	0.15	0.02	0.15	0.02	0.17	0.02	0.16	0.01	0.17	0.02	0.14	0.02	0.17	0.02			0.8	0.561
		≥60 years	0.09	0.01	0.09	0.01	0.1	0.01	0.09	0.01	0.11	0.01	0.1	0.01	0.08	0.01	0.09	0.01	0.1	0.01	0.1	0.01	0.11	0.01	0.07	0.01	0.09	0.01			-0.1	0.954
	Other seasonings	20-39 years	0.07	0.01	0.04	0.01	0.07	0.01	0.08	0.01	0.08	0.02	0.06	0	0.06	0.01	0.07	0.01	0.06	0.01	0.07	0.01	0.07	0.01	0.18	0.02	0.17	0.02	2007	2009	-3.4	0.866
																													2009	2012	-3.4	0.862
																													2012	2017	6.1	0.306
																													2017	2019	59.6	0.044
		40-59 years	0.05	0.01	0.04	0.01	0.05	0	0.06	0.01	0.05	0.01	0.05	0	0.05	0.01	0.05	0.01	0.05	0.01	0.06	0	0.06	0.01	0.15	0.01	0.15	0.02	2007	2015	0	-
																													2015	2019	20	-
		≥60 years	0.03	0	0.02	0	0.02	0	0.03	0	0.03	0	0.03	0	0.03	0	0.04	0	0.04	0	0.03	0	0.03	0	0.12	0.01	0.12	0.01			3.4	0.063
APC, annual percentage change
† The p-value was analysed by the Joinpoint regression analysis.

## Sheet: Supple 3
Suuplement table 3. Trends in salt intake from seasoning according to age group in Japanese women based on 2007–2019 NHNS data
			2007		2008		2009		2010		2011		2012		2013		2014		2015		2016		2017		2018		2019		Lower endpoint	Upper endpoint	APC (%)	p-value†
n		20-39 years	764		701		692		629		602		2012		539		477		409		1398		325		384		288
		40-59 years	1114		1110		1094		996		893		3464		889		904		931		2807		793		809		675
		≥60 years	1439		1673		1604		1509		1451		5709		1545		1545		1400		5066		1335		1329		1148
g/1000kcal			Mean	SE	Mean	SE	Mean	SE	Mean	SE	Mean	SE	Mean	SE	Mean	SE	Mean	SE	Mean	SE	Mean	SE	Mean	SE	Mean	SE	Mean	SE
Seasonings		20-39 years	3.85	0.07	3.39	0.07	3.75	0.07	3.9	0.08	3.67	0.07	3.8	0.04	3.72	0.08	3.63	0.09	3.58	0.08	3.68	0.05	3.46	0.09	3.65	0.09	3.59	0.09			-0.3	0.281
		40-59 years	3.99	0.05	3.69	0.06	3.99	0.05	3.91	0.06	4.01	0.06	3.85	0.03	3.63	0.06	3.71	0.05	3.59	0.05	3.56	0.03	3.38	0.06	3.52	0.06	3.6	0.07			-1.2	< 0.001
		≥60 years	4.34	0.05	3.94	0.05	4.25	0.05	4.21	0.05	4.14	0.05	4.11	0.02	3.87	0.04	3.93	0.05	3.74	0.04	3.84	0.02	3.63	0.05	3.71	0.05	3.71	0.05			-1.3	< 0.001
	Kitchen or table salt	20-39 years	0.79	0.03	0.61	0.03	0.74	0.03	0.82	0.04	0.74	0.03	0.82	0.02	0.76	0.03	0.79	0.05	0.69	0.04	0.72	0.02	0.67	0.04	0.72	0.04	0.69	0.04			-0.6	0.382
		40-59 years	0.74	0.02	0.6	0.02	0.74	0.02	0.75	0.03	0.77	0.03	0.73	0.01	0.67	0.02	0.75	0.03	0.73	0.03	0.68	0.01	0.66	0.02	0.68	0.02	0.67	0.03			-0.7	0.195
		≥60 years	0.66	0.02	0.54	0.02	0.66	0.02	0.7	0.02	0.64	0.02	0.67	0.01	0.65	0.02	0.65	0.02	0.62	0.02	0.62	0.01	0.61	0.02	0.64	0.02	0.56	0.02			-0.7	0.166
	Soy sauce	20-39 years	1.09	0.04	0.9	0.04	1.07	0.04	0.98	0.04	0.96	0.04	0.94	0.02	0.91	0.04	0.92	0.05	0.83	0.04	0.9	0.03	0.73	0.05	0.83	0.05	0.81	0.05			-2.2	0.001
		40-59 years	1.25	0.03	1.12	0.04	1.15	0.03	1.19	0.04	1.11	0.04	1.02	0.02	0.94	0.03	0.92	0.03	0.85	0.03	0.86	0.02	0.78	0.03	0.84	0.03	0.83	0.03			-3.9	< 0.001
		≥60 years	1.54	0.04	1.35	0.03	1.48	0.03	1.41	0.03	1.37	0.03	1.25	0.02	1.13	0.03	1.15	0.03	1.05	0.03	1.09	0.02	0.96	0.03	1	0.03	0.99	0.03			-3.9	< 0.001
	Soybean paste	20-39 years	0.65	0.03	0.65	0.03	0.64	0.03	0.68	0.04	0.58	0.03	0.66	0.02	0.62	0.04	0.6	0.04	0.61	0.03	0.62	0.02	0.61	0.05	0.59	0.04	0.5	0.04			-1	0.029
		40-59 years	0.74	0.02	0.77	0.02	0.72	0.02	0.71	0.02	0.68	0.03	0.72	0.01	0.7	0.03	0.64	0.02	0.63	0.02	0.65	0.01	0.6	0.03	0.58	0.02	0.56	0.03			-2.1	< 0.001
		≥60 years	0.98	0.02	0.93	0.02	0.94	0.02	0.91	0.02	0.86	0.02	0.93	0.01	0.84	0.02	0.85	0.02	0.77	0.02	0.82	0.01	0.75	0.02	0.75	0.02	0.67	0.02			-2.4	< 0.001
	Sauce	20-39 years	0.1	0.01	0.05	0.01	0.07	0.01	0.07	0.01	0.06	0.01	0.06	0	0.06	0.01	0.05	0.01	0.06	0.01	0.06	0	0.06	0.01	0.08	0.01	0.06	0.01	2007	2011	-9.8	0.195
																													2011	2017	0	0.998
																													2017	2019	9.3	0.75
		40-59 years	0.07	0.01	0.04	0	0.07	0.01	0.06	0.01	0.06	0.01	0.06	0	0.04	0.01	0.05	0.01	0.06	0.01	0.06	0	0.06	0.01	0.07	0.01	0.05	0.01	2007	2010	22.5	-
																													2010	2019	0	-
		≥60 years	0.06	0.01	0.04	0	0.04	0	0.05	0	0.05	0	0.04	0	0.05	0	0.04	0	0.05	0	0.05	0	0.05	0	0.05	0	0.06	0.01			1.6	0.081
	Soup stock	20-39 years	0.51	0.03	0.5	0.03	0.54	0.03	0.59	0.04	0.53	0.03	0.57	0.02	0.64	0.04	0.57	0.04	0.59	0.03	0.66	0.02	0.59	0.04	0.62	0.04	0.63	0.05			2.2	< 0.001
		40-59 years	0.56	0.02	0.58	0.03	0.64	0.03	0.55	0.03	0.61	0.03	0.62	0.01	0.62	0.03	0.64	0.03	0.62	0.03	0.61	0.02	0.62	0.03	0.64	0.03	0.66	0.03			0.9	0.013
		≥60 years	0.64	0.02	0.63	0.02	0.69	0.02	0.64	0.02	0.69	0.03	0.69	0.01	0.66	0.02	0.71	0.02	0.69	0.02	0.69	0.01	0.72	0.02	0.72	0.02	0.72	0.03			0.9	0.003
	Dressing	20-39 years	0.05	0.01	0.07	0.01	0.06	0.01	0.05	0.01	0.04	0.01	0.06	0	0.07	0.01	0.06	0.01	0.06	0.01	0.06	0.01	0.06	0.01	0.1	0.01	0.09	0.01	2007	2010	-7	0.767
																													2010	2013	7.9	-
																													2013	2016	-2.4	0.956
																													2016	2019	18.7	0.38
		40-59 years	0.07	0.01	0.06	0.01	0.07	0.01	0.04	0	0.05	0.01	0.07	0	0.07	0.01	0.07	0.01	0.07	0.01	0.06	0	0.06	0.01	0.09	0.01	0.09	0.01	2007	2012	32.3	-
																													2012	2019	-3.8	-
		≥60 years	0.04	0	0.04	0	0.05	0	0.05	0	0.04	0	0.05	0	0.06	0.01	0.05	0	0.05	0.01	0.04	0	0.04	0	0.09	0.01	0.09	0.01			-0.3	0.773
	Mayonnaise	20-39 years	0.04	0	0.03	0	0.04	0	0.04	0	0.04	0	0.03	0	0.03	0	0.04	0	0.04	0	0.04	0	0.04	0	0.05	0	0.04	0.01			1.8	0.099
		40-59 years	0.04	0	0.03	0	0.05	0	0.03	0	0.04	0	0.03	0	0.03	0	0.04	0	0.04	0	0.04	0	0.03	0	0.04	0	0.05	0			0.8	0.556
		≥60 years	0.03	0	0.03	0	0.03	0	0.03	0	0.03	0	0.03	0	0.02	0	0.03	0	0.03	0	0.03	0	0.03	0	0.04	0	0.04	0			2.3	0.028
	Roux	20-39 years	0.19	0.02	0.2	0.02	0.16	0.02	0.2	0.03	0.19	0.02	0.19	0.01	0.14	0.02	0.14	0.02	0.15	0.03	0.16	0.01	0.19	0.03	0.17	0.03	0.15	0.03			-2	0.04
		40-59 years	0.16	0.02	0.13	0.01	0.17	0.02	0.16	0.02	0.17	0.02	0.16	0.01	0.15	0.02	0.13	0.02	0.15	0.02	0.15	0.01	0.14	0.02	0.14	0.02	0.15	0.02			-0.1	0.849
		≥60 years	0.1	0.01	0.08	0.01	0.09	0.01	0.09	0.01	0.1	0.01	0.1	0.01	0.09	0.01	0.09	0.01	0.08	0.01	0.09	0.01	0.08	0.01	0.08	0.01	0.1	0.01			-0.5	0.473
	Other seasonings	20-39 years	0.09	0.01	0.05	0.01	0.08	0.01	0.1	0.01	0.1	0.01	0.08	0	0.07	0.01	0.07	0.01	0.08	0.01	0.08	0.01	0.08	0.01	0.21	0.02	0.2	0.03	2007	2011	2.7	0.785
																													2011	2014	-11.2	-
																													2014	2017	16	0.676
																													2017	2019	66.5	0.213
		40-59 years	0.06	0.01	0.05	0.01	0.05	0.01	0.05	0.01	0.06	0.01	0.06	0	0.06	0.01	0.06	0.01	0.06	0.01	0.06	0	0.06	0.01	0.15	0.01	0.14	0.01	2007	2016	0	-
																													2016	2019	40.1	0.018
		≥60 years	0.03	0	0.03	0	0.03	0	0.04	0	0.03	0	0.03	0	0.03	0	0.04	0	0.04	0	0.04	0	0.03	0	0.13	0.01	0.12	0.01			2.1	0.126
APC, annual percentage change
† The p-value was analysed by the Joinpoint regression analysis.

## Sheet: Supple 4
Supplement table 4. Trend in daily food groups intake according to age group in Japanese women based on 2007–2019 NHNS data
			2007		2008		2009		2010		2011		2012		2013		2014		2015		2016		2017		2018		2019		Lower endpoint	Upper endpoint	APC (%)	p-value†
n		20-39 years	643		608		609		549		533		1851		534		432		402		1318		381		391		267
		40-59 years	927		885		928		791		742		2573		737		723		659		2210		632		701		507
		≥60 years	1187		1361		1227		1196		1155		4508		1270		1329		1173		3989		1103		1107		991
g/1000kcal			Mean	SE	Mean	SE	Mean	SE	Mean	SE	Mean	SE	Mean	SE	Mean	SE	Mean	SE	Mean	SE	Mean	SE	Mean	SE	Mean	SE	Mean	SE
Grains		20-39 years	247.39	2.91	222.14	3.93	252.93	2.85	250.57	3.11	248.62	3.12	255.66	1.8	253.83	3.11	253.72	3.86	245.53	3.73	242.49	2.16	240.54	4.38	237.59	3.8	238.31	4.65			-0.2	0.411
		40-59 years	242.09	2.34	210.7	3.11	242.75	2.68	246.95	2.73	247.65	2.82	244.95	1.47	244.87	2.81	241.85	2.87	236.37	2.89	235.28	1.64	231.57	3.37	223.11	2.96	220.68	3.43			-0.5	0.189
		≥60 years	241.46	2.19	228.15	2.29	243.88	2.2	239.41	2.24	238.35	2.23	240.83	1.17	223.86	2.02	232.88	2.2	219.66	2.26	224.47	1.19	211.86	2.25	209.27	2.24	207.91	2.3			-1.2	0.001
	Bread	20-39 years	12.88	0.87	12.8	0.91	13.58	0.92	15.47	1.06	13.33	0.92	12.99	0.52	15.02	1.01	13.19	1.12	13.85	1.15	12.93	0.64	15.75	1.28	11.72	1.04	14.17	1.28			0.1	0.85
		40-59 years	14.51	0.73	11.86	0.68	13.83	0.73	14.15	0.82	14.33	0.85	13.92	0.44	14.82	0.86	15.23	0.89	15.53	0.91	13.9	0.49	14.83	0.92	13.84	0.85	14.72	1.07			0.6	0.232
		≥60 years	16.01	0.65	15.16	0.61	15.37	0.69	16.6	0.67	16.77	0.68	14.82	0.33	18.56	0.65	17.83	0.7	18.96	0.69	16.09	0.35	19.25	0.74	18.26	0.71	19.13	0.8			1.6	0.037
	Noodles	20-39 years	22.6	1.8	17.1	2.4	24.4	2	26.6	2.2	27.2	2.2	26.9	1.3	25.5	2.1	28.4	2.6	26.1	2.4	27.1	1.4	29.6	3.3	24.4	2.4	25.8	3.3			1.4	0.087
		40-59 years	23.7	1.6	15.7	1.3	22.7	1.5	21.7	1.6	24.9	1.7	22.7	0.9	28	1.9	21.5	1.7	23.8	1.9	21.9	0.9	22.1	1.7	22.1	1.7	19.5	1.8			0	0.964
		≥60 years	21.1	1.3	16.9	1.1	22.6	1.3	21.8	1.3	22	1.3	21.2	0.6	22.1	1.2	22.9	1.2	21.9	1.2	22.2	0.7	23.7	1.3	18.7	1.2	20.1	1.2			0.4	0.53
	Instant noodles	20-39 years	4.02	0.61	4.63	0.68	4.49	0.65	4.12	0.62	3.43	0.58	4.25	0.36	4.88	0.68	4.93	0.77	4.07	0.76	3.72	0.39	3.62	0.71	4.3	0.72	3.58	0.83			-1	0.302
		40-59 years	2.26	0.35	3.97	0.46	3.28	0.41	2.46	0.38	2.8	0.4	3.21	0.25	2.59	0.4	2.46	0.4	2.75	0.44	3.23	0.26	3.49	0.56	3.78	0.55	3.14	0.52			0.8	0.566
		≥60 years	2.03	0.3	2.39	0.31	2.51	0.35	2.94	0.35	3.03	0.38	2.48	0.17	2.61	0.31	2.81	0.33	2.4	0.32	2.63	0.18	2.85	0.36	2.21	0.3	2.52	0.33			0.3	0.685
Vegetables		20-39 years	117.42	2.69	114.69	3.11	129.21	3.12	125.6	3.21	120.9	3.22	126.29	1.9	118.89	3.15	119.62	3.65	120.55	3.52	121.91	2.34	120.83	4.16	118.59	3.86	118.98	4.52			-0.1	0.865
		40-59 years	133.14	2.46	118.11	2.68	136.33	2.56	128.76	2.61	129.91	2.78	131.47	1.56	131.56	3.02	134.33	3	135.7	3.08	128.51	1.67	131.24	3.33	129.53	3.08	124.48	3.7			-0.1	0.845
		≥60 years	158.68	2.48	155.68	2.51	161.69	2.47	153.45	2.54	152.73	2.54	157.05	1.29	154.45	2.39	155.66	2.41	157.02	2.62	150.02	1.34	151.76	2.69	146.64	2.4	147.67	2.66			-0.6	0.001
	Pickled vegetables	20-39 years	4.63	0.34	4.38	0.42	4.41	0.35	4.98	0.46	4.37	0.41	3.72	0.21	3.2	0.23	3.58	0.49	3.44	0.4	3.14	0.22	3.36	0.65	2.93	0.35	2.88	0.45			-4.5	< 0.001
		40-59 years	7.8	0.45	6.93	0.46	6.99	0.49	5.85	0.38	5.91	0.4	5.44	0.22	4.25	0.33	4.59	0.34	3.94	0.32	3.89	0.17	3.89	0.31	4.46	0.34	3.99	0.44	2007	2016	-7.5	< 0.001
																													2016	2019	4	0.56
		≥60 years	10.63	0.49	11.32	0.5	11.44	0.56	9.32	0.46	9.62	0.5	9.5	0.25	7.72	0.42	7.32	0.35	7.06	0.4	7.23	0.22	6.57	0.36	7.49	0.49	6.02	0.42			-5.1	< 0.001
Unprocessed fish and shellfish		20-39 years	20.8	1.18	15.86	1.06	18.31	1.08	18.36	1.2	20.46	1.31	18.98	0.69	17.38	1.12	16.37	1.28	16.65	1.29	15.87	0.69	12.26	1.18	14.46	1.12	17.58	1.45			-2.2	0.017
		40-59 years	28.79	1.11	22.06	1.01	26.11	1.11	25.53	1.09	23.89	1.12	22.85	0.61	21.83	1.14	21.85	1.12	19.27	1.13	19.64	0.62	18.4	1.14	17.89	1.05	16.77	1.26			-3.7	< 0.001
		≥60 years	33.27	1.02	28.84	0.92	32.87	1.06	29.42	0.93	32.59	1.03	30.64	0.51	30.28	0.96	29.12	0.92	28.22	0.95	28.32	0.52	23.8	0.95	24.91	0.95	24.49	1.07			-2.1	0.001
Dried fish and shellfish		20-39 years	1.45	0.26	1.9	0.32	1.93	0.35	1.38	0.25	1.6	0.3	1.64	0.17	1.75	0.33	1.46	0.31	1.76	0.46	1.14	0.15	1.69	0.36	1.51	0.45	1.19	0.41			-2.4	0.091
		40-59 years	2.78	0.3	2.42	0.29	2.58	0.34	2.53	0.32	2.24	0.3	2.19	0.16	1.99	0.29	1.53	0.24	1.75	0.25	1.64	0.15	2.45	0.37	1.53	0.29	1.39	0.29			-4.8	< 0.001
		≥60 years	4.27	0.33	4.08	0.29	3.56	0.31	4.17	0.33	3.99	0.34	3.58	0.16	3.92	0.29	3.48	0.28	3.8	0.31	3.41	0.16	3.37	0.31	3.56	0.35	3.58	0.37			-1.7	0.004
Processed fish and shellfish		20-39 years	5.8	0.43	5.79	0.52	7.36	0.59	6.19	0.58	6.22	0.63	6.81	0.33	7.08	0.67	6.64	0.72	4.83	0.45	6.33	0.37	5.62	0.57	6.35	0.8	4.78	0.63			-0.8	0.429
		40-59 years	8.37	0.53	7.44	0.52	7.81	0.53	7.5	0.54	8.08	0.64	8.3	0.3	7.6	0.6	8.03	0.62	7.17	0.55	6.52	0.27	7.48	0.61	6.29	0.46	6.35	0.62			-2.1	0.005
		≥60 years	8.93	0.48	8.93	0.45	8.83	0.46	9.94	0.58	9.83	0.51	9.56	0.25	10.14	0.51	8.91	0.49	8.25	0.48	9.13	0.26	9.39	0.54	9.62	0.5	8.17	0.47			-0.3	0.561
Unprocessed meats		20-39 years	47.8	1.45	35.52	1.46	47.89	1.48	49.64	1.53	48.93	1.69	50.48	0.86	53.58	1.67	53.86	1.86	51.67	1.76	55.48	1.13	57.66	1.94	61.14	2.2	56.5	2.49			2.5	0.001
		40-59 years	38.04	1.05	28.31	1.08	40.16	1.08	40.15	1.17	39.38	1.15	41.32	0.64	45.73	1.28	46.23	1.33	46.33	1.43	48.32	0.77	49.3	1.42	56.35	1.56	55.98	1.73			3.9	< 0.001
		≥60 years	26.08	0.81	21.32	0.65	25.04	0.71	26.62	0.75	27.05	0.81	28.66	0.42	30.73	0.8	30.27	0.82	31.17	0.87	31.97	0.45	35.11	0.97	37.88	0.98	35.89	0.97			3.8	< 0.001
Processed meats		20-39 years	7.88	0.48	5.7	0.43	8.75	0.51	8.52	0.52	8.4	0.59	7.99	0.28	7.33	0.51	8.61	0.65	7.75	0.58	8.74	0.42	7.73	0.59	10.6	0.75	10.84	0.96			2	0.056
		40-59 years	6.5	0.34	5.48	0.33	6.74	0.34	7.14	0.38	7.45	0.42	7.47	0.23	7.46	0.45	7.87	0.46	6.98	0.4	7.69	0.26	7.86	0.49	8.91	0.56	8.48	0.62			2.4	0.001
		≥60 years	3.82	0.23	4.18	0.26	4.46	0.26	4.52	0.26	5.13	0.3	4.93	0.14	5.41	0.28	5.87	0.3	5.61	0.3	5.31	0.15	6.01	0.32	7.4	0.41	8.05	0.43	2007	2016	3.3	0.001
																													2016	2019	13.1	0.004
Seasonings		20-39 years	53.17	2.22	37.41	1.74	54.4	2.31	55.47	2.46	51.09	2.27	52.35	1.29	50.95	2.33	43.09	1.94	48.75	2.46	50.68	1.5	45.78	2.58	32.42	0.98	36.82	1.94			-2.8	0.04
		40-59 years	56.37	1.83	37.56	1.4	55.66	1.8	51.51	1.82	58.01	2.03	53.15	1.09	54.31	1.96	48.49	1.71	52.53	1.99	51.31	1.14	50.31	2.05	34.72	1.07	35.92	1.29			-2.2	0.083
		≥60 years	51.29	1.41	43.38	1.2	52.6	1.5	48.83	1.43	49.16	1.43	48.17	0.69	48.81	1.3	44.12	1.2	47.6	1.42	52.11	0.83	48.4	1.4	36.49	0.91	41.65	1.34			-1	0.236
	Kitchen or table salt	20-39 years	0.8	0.03	0.56	0.03	0.83	0.03	0.84	0.04	0.84	0.04	0.82	0.02	0.76	0.03	0.73	0.04	0.82	0.04	0.8	0.02	0.74	0.04	0.71	0.04	0.73	0.04			-0.2	0.82
		40-59 years	0.82	0.03	0.51	0.02	0.82	0.03	0.85	0.03	0.83	0.03	0.79	0.02	0.79	0.03	0.8	0.03	0.79	0.03	0.73	0.02	0.77	0.03	0.75	0.03	0.68	0.03			-0.1	0.909
		≥60 years	0.65	0.02	0.51	0.02	0.68	0.02	0.66	0.02	0.66	0.02	0.63	0.01	0.64	0.02	0.62	0.02	0.61	0.02	0.62	0.01	0.62	0.02	0.64	0.02	0.63	0.02			-0.2	0.701
	Soy sauce	20-39 years	7.48	0.28	5.63	0.27	7.2	0.27	7.07	0.28	6.98	0.28	6.56	0.15	6.66	0.28	5.85	0.27	5.99	0.3	5.94	0.17	5.58	0.27	6.06	0.29	6.3	0.4			-1.8	0.009
		40-59 years	8.46	0.24	6.7	0.24	7.67	0.22	8.14	0.26	8.09	0.26	7.26	0.14	6.95	0.23	6.85	0.24	6.11	0.23	6.19	0.13	6.08	0.25	6.37	0.24	5.69	0.26			-2.9	< 0.001
		≥60 years	9.87	0.24	8.58	0.21	9.68	0.23	9.21	0.22	8.99	0.22	8.13	0.11	7.4	0.18	7.5	0.19	6.91	0.19	7.09	0.11	6.58	0.2	7.29	0.2	7.16	0.22			-3.2	< 0.001
	Soybean paste	20-39 years	5.04	0.24	4.36	0.22	5.1	0.24	4.94	0.27	4.46	0.23	4.8	0.13	4.26	0.22	4.39	0.27	4.5	0.27	4.8	0.16	4.05	0.34	3.92	0.26	3.61	0.29			-1.3	0.054
		40-59 years	5.55	0.19	5.2	0.19	5.66	0.21	5.49	0.21	5.46	0.22	5.55	0.12	5.71	0.24	4.95	0.22	4.97	0.21	5.07	0.13	4.9	0.22	4.44	0.2	4.21	0.23	2007	2013	0.3	0.65
																													2013	2019	-3.9	0.009
		≥60 years	7.25	0.2	7.07	0.19	7.11	0.19	7.01	0.19	6.48	0.19	7.09	0.1	6.22	0.17	6.36	0.18	6.11	0.18	6.4	0.1	5.8	0.18	5.78	0.18	5.31	0.18			-2.1	< 0.001
	Sauce	20-39 years	1.55	0.14	0.91	0.1	1.35	0.13	1.43	0.14	1.04	0.11	1.11	0.07	1.16	0.12	1.06	0.13	1.14	0.16	1.2	0.08	0.91	0.14	1.14	0.18	0.88	0.17			-2	0.139
		40-59 years	1.28	0.1	0.83	0.09	1.07	0.09	1.08	0.09	1.07	0.1	0.99	0.06	0.91	0.09	1.02	0.1	1.1	0.12	0.93	0.05	1.07	0.12	1.1	0.11	1.22	0.15			-0.7	0.48
		≥60 years	0.78	0.08	0.69	0.06	0.7	0.06	0.78	0.07	0.73	0.07	0.69	0.03	0.85	0.07	0.78	0.06	0.73	0.07	0.81	0.04	0.88	0.09	0.8	0.07	0.87	0.09			1.7	0.019
	Soup stock‡	20-39 years	25.03	2.08	13.97	1.6	26.4	2.18	25.63	2.31	22.43	2	3.53	0.24	3.9	0.52	3.04	0.45	2.96	0.3	4.16	0.37	3.63	0.52	3.09	0.38	3.21	0.72			-20.8	0.001
		40-59 years	27.87	1.68	12.52	1.13	28.06	1.68	22.9	1.67	29.04	1.88	3.79	0.22	4.15	0.44	4.21	0.41	4.39	0.47	3.59	0.21	3.34	0.41	3.09	0.26	2.37	0.23			-20.7	< 0.001
		≥60 years	21.5	1.3	16.39	1.1	23.85	1.42	20.32	1.35	19.65	1.28	5.46	0.22	5.45	0.39	4.92	0.35	5.5	0.44	5.35	0.21	5.09	0.38	3.82	0.26	4.44	0.35			-14.9	< 0.001
	Dressing	20-39 years	0.98	0.11	0.84	0.11	0.71	0.09	0.8	0.1	0.75	0.1	0.94	0.07	0.82	0.11	0.92	0.13	0.98	0.15	0.82	0.07	0.78	0.14	1.94	0.2	1.47	0.19			4.5	0.041
		40-59 years	0.91	0.09	0.74	0.08	0.9	0.08	0.78	0.08	0.97	0.09	0.99	0.06	1.17	0.11	1.03	0.11	1.26	0.13	0.94	0.06	1.02	0.13	2.04	0.16	1.58	0.16			5.7	0.005
		≥60 years	0.75	0.09	0.58	0.06	0.69	0.08	0.55	0.06	0.55	0.06	0.63	0.03	0.75	0.07	0.8	0.08	0.79	0.08	0.73	0.04	0.72	0.08	1.9	0.13	1.84	0.13	2007	2016	2.4	0.463
																													2016	2019	41.9	0.042
	Mayonnaise	20-39 years	1.69	0.14	1.5	0.12	1.65	0.13	1.48	0.14	1.57	0.13	1.32	0.07	1.39	0.14	1.57	0.15	1.3	0.14	1.5	0.08	1.87	0.18	1.91	0.18	2.11	0.25	2007	2015	-2.4	0.086
																													2015	2019	13.3	0.008
		40-59 years	1.93	0.12	1.03	0.08	1.72	0.11	1.56	0.11	1.47	0.1	1.38	0.06	1.4	0.12	1.44	0.11	1.56	0.11	1.48	0.06	1.63	0.13	1.92	0.13	2.09	0.17			1	0.438
		≥60 years	1.2	0.09	0.97	0.07	1.2	0.08	1.06	0.07	1.1	0.07	1	0.04	1.01	0.07	1.09	0.07	1.15	0.07	1.13	0.04	1.18	0.08	1.77	0.1	1.64	0.11	2007	2016	0.4	0.796
																													2016	2019	18.2	0.072
	Roux	20-39 years	2.16	0.24	2.06	0.24	2.03	0.23	2.05	0.25	2.12	0.25	1.84	0.13	1.61	0.21	1.42	0.23	2.11	0.32	1.56	0.14	2.15	0.29	1.6	0.24	2	0.32			-1.9	0.075
		40-59 years	1.75	0.16	0.96	0.13	1.49	0.15	1.56	0.17	1.59	0.17	1.59	0.1	1.41	0.18	1.42	0.18	1.57	0.2	1.52	0.1	1.56	0.19	1.31	0.15	1.64	0.22			-0.1	0.906
		≥60 years	0.89	0.11	0.81	0.09	0.91	0.11	0.87	0.1	0.99	0.1	0.94	0.05	0.77	0.1	0.85	0.09	0.95	0.1	0.92	0.06	0.99	0.11	0.68	0.09	0.81	0.1			-0.4	0.665
	Other seasonings	20-39 years	2.86	0.39	1.45	0.17	2.23	0.27	3.37	0.43	2.58	0.52	2.35	0.14	2.06	0.24	3.03	0.54	2.17	0.27	2.61	0.2	2.07	0.26	4.57	0.52	3.69	0.54			3.8	0.099
		40-59 years	1.97	0.2	2.03	0.24	1.8	0.18	2.46	0.26	2.03	0.26	1.81	0.12	2	0.22	2.16	0.26	1.98	0.21	2.13	0.16	2.26	0.29	3.38	0.3	3.49	0.33	2007	2016	0.6	0.719
																													2016	2019	21.8	0.053
		≥60 years	1.78	0.15	1.5	0.13	1.55	0.13	1.75	0.15	1.6	0.16	1.51	0.07	1.73	0.14	1.95	0.19	1.64	0.19	1.69	0.07	1.54	0.14	3.19	0.22	3.13	0.21	2007	2017	1.7	0.153
																													2017	2019	49	0.027
APC, annual percentage change
† The p-value was analysed by the Joinpoint regression analysis.
‡ Since 2014, water content of liquid broth has been removed from the intake.

## Sheet: Supple 5
Supplement table 5. Trend in daily food groups intake according to age group in Japanese women based on 2007–2019 NHNS data
			2007		2008		2009		2010		2011		2012		2013		2014		2015		2016		2017		2018		2019		Lower endpoint	Upper endpoint	APC (%)	p-value†
n		20-39 years	764		701		692		629		602		2012		539		477		409		1398		325		384		288
		40-59 years	1114		1110		1094		996		893		3464		889		904		931		2807		793		809		675
		≥60 years	1439		1673		1604		1509		1451		5709		1545		1545		1400		5066		1335		1329		1148
g/1000kcal			Mean	SE	Mean	SE	Mean	SE	Mean	SE	Mean	SE	Mean	SE	Mean	SE	Mean	SE	Mean	SE	Mean	SE	Mean	SE	Mean	SE	Mean	SE
Grains		20-39 years	221.88	2.61	203.08	3.22	225.03	3.25	224.28	3.07	223.88	3.09	223.99	1.72	226.16	3.38	221.97	3.62	214.56	4.1	213.24	2.12	213.33	4.37	208.17	3.68	202.98	4.4			-0.4	0.13
		40-59 years	216.07	2.06	200.19	2.36	218.64	2.11	218.94	2.26	215.68	2.49	218.86	1.25	218.48	2.5	210.93	2.44	208.63	2.52	208.86	1.44	195.36	2.68	197.42	2.59	201.04	2.87			-0.6	0.043
		≥60 years	227.86	2.06	218.43	1.9	230.67	1.92	224.81	1.9	222.29	1.9	223.05	1.01	215.1	1.87	216.29	1.9	202.09	2.02	206.45	1.05	192.74	2	193.39	2	191.31	2.23	2007	2012	-0.3	0.729
																													2012	2019	-2.3	0.002
	Bread	20-39 years	21.37	1.01	19.02	1.05	20.42	1.01	22.8	1.19	22.51	1.15	19.42	0.6	22.2	1.28	21.98	1.44	22.5	1.5	18.8	0.72	20.06	1.53	19.36	1.31	19.49	1.62			-0.7	0.298
		40-59 years	21.46	0.79	17.55	0.71	21.23	0.82	23.04	0.87	22.2	0.85	21.58	0.45	23.96	0.95	21.89	0.9	23.12	0.93	22.16	0.53	23.16	1.01	22.78	0.94	21.56	1.01			0.9	0.106
		≥60 years	17.8	0.62	18.53	0.6	18.86	0.63	19.84	0.65	20.29	0.66	18.48	0.32	21.95	0.62	20.65	0.66	21.3	0.66	20.28	0.34	22.19	0.68	21.03	0.68	22.73	0.74			1.6	0.003
	Noodles	20-39 years	25.9	1.9	19.9	1.8	28.8	2.1	29.3	2.3	31.3	2.3	27.9	1.2	33.7	2.6	27.1	2.5	26	2.4	28.4	1.4	25.1	2.9	25.2	2.6	28.1	3.3			0.5	0.64
		40-59 years	26.3	1.6	17.8	1.2	25.1	1.5	23.1	1.6	29.3	1.9	24.6	0.8	25.8	1.7	23.3	1.6	23.5	1.7	23.8	0.9	22	1.6	23.4	1.5	22.2	1.8			-0.4	0.656
		≥60 years	21.2	1.3	16.9	1.1	22.6	1.3	21.8	1.3	22	1.3	21.2	0.6	22.1	1.2	22.9	1.2	21.9	1.2	22.2	0.7	23.7	1.3	18.7	1.2	20.1	1.2			0.4	0.53
	Instant noodles	20-39 years	3.49	0.57	3.31	0.53	2.9	0.48	4.43	0.66	3.88	0.68	3.06	0.3	3.23	0.62	2.49	0.53	2.85	0.73	2.91	0.35	3.48	0.78	2.97	0.69	3.05	0.8			-1.8	0.148
		40-59 years	2.08	0.33	2.24	0.32	2.62	0.37	2.57	0.38	4.18	0.55	2.44	0.2	2.28	0.39	2.75	0.41	1.51	0.29	2.37	0.22	3.04	0.51	2.12	0.37	2.52	0.53			-0.5	0.787
		≥60 years	1.72	0.27	1.35	0.22	1.01	0.18	2.34	0.29	1.55	0.25	1.78	0.13	1.89	0.27	1.88	0.27	1.43	0.23	1.75	0.14	1.74	0.27	1.67	0.25	2.17	0.33			1.2	0.434
Vegetables		20-39 years	143.6	3.06	139.18	3.64	141	3.37	138.73	3.42	139.39	3.82	151.26	2.13	143.2	4.54	147.41	4.47	146.04	4.67	143.63	2.43	135.28	4.58	143.72	4.88	139.59	4.92			0	0.894
		40-59 years	161.92	2.76	155.1	2.95	165.82	2.68	153.13	2.77	160.89	3.03	161.28	1.57	151.1	3.07	163.98	3.07	158.02	3.02	151.55	1.7	152.05	3.39	149.64	3.16	150.26	3.52			-0.6	0.022
		≥60 years	182.6	2.39	180.61	2.34	191.12	2.45	184.68	2.51	181.65	2.57	184.41	1.29	177.49	2.4	188.05	2.65	189.63	2.79	177.81	1.35	180.4	2.66	175.36	2.53	175.36	2.83			-0.4	0.063
	Pickled vegetables	20-39 years	4.56	0.38	3.78	0.41	3.57	0.33	3.82	0.37	4.36	0.53	3.3	0.26	4.52	1.98	3.07	0.38	3.21	0.47	2.52	0.19	2.88	0.49	2.81	0.36	3.62	0.52			-3.9	0.001
		40-59 years	7.34	0.42	7.93	0.48	6.66	0.48	5.42	0.37	5.51	0.38	5.3	0.21	4.59	0.38	4.35	0.36	3.69	0.3	3.99	0.19	3.33	0.29	3.62	0.3	3.63	0.39			-7.1	< 0.001
		≥60 years	11.74	0.5	11.82	0.5	11.2	0.47	9.97	0.46	10.51	0.54	9.71	0.24	8.25	0.39	7.88	0.39	7.79	0.42	7.24	0.19	5.96	0.33	7.19	0.4	6.17	0.41			-5.7	< 0.001
Unprocessed fish and shellfish		20-39 years	20.84	1.05	16.27	1.01	20.14	1.1	20.76	1.2	19.54	1.21	19.8	0.65	17.62	1.26	19.31	1.39	18.96	1.89	16.97	0.76	14.1	1.4	17.52	1.45	16.77	1.58			-1.7	0.036
		40-59 years	26.46	0.96	23.21	0.98	23	0.91	23.61	0.97	22.07	0.99	21.92	0.52	22.71	1.05	21.04	1.01	20.88	1	19.21	0.55	16.74	0.88	17.99	0.97	15.2	0.97			-3.3	< 0.001
		≥60 years	33.2	0.96	27.42	0.81	31.25	0.91	27.92	0.9	30.66	0.9	29.13	0.45	30.8	0.92	28.56	0.85	28.05	0.88	27.22	0.46	24.57	0.88	23.77	0.83	23.46	0.93			-2	0.002
Dried fish and shellfish		20-39 years	1.44	0.22	2.02	0.3	1.94	0.34	1.3	0.25	1.54	0.28	1.72	0.18	1.77	0.3	1.37	0.27	2.32	0.48	1.52	0.2	1.92	0.53	1.77	0.41	1.77	0.62			0.2	0.878
		40-59 years	2.79	0.27	2.84	0.29	2.7	0.29	2.54	0.28	2.86	0.35	2.58	0.16	2.26	0.27	1.61	0.21	1.81	0.25	1.83	0.14	2.14	0.29	2	0.29	1.4	0.28			-4.8	< 0.001
		≥60 years	4.83	0.32	4.32	0.28	4.17	0.3	4.33	0.3	4.6	0.32	3.92	0.15	4.2	0.29	3.37	0.26	4.7	0.36	3.67	0.15	3.56	0.29	3.68	0.34	3.73	0.39			-2.1	0.008
Processed fish and shellfish		20-39 years	6.59	0.49	6.06	0.5	6.87	0.54	6.32	0.54	7.04	0.61	7.42	0.35	7.66	0.69	7.86	1.03	6.17	0.68	6.61	0.38	7.32	0.8	5.2	0.57	5.78	0.73	2007	2013	3.3	0.055
																													2013	2019	-4.8	0.112
		40-59 years	8.45	0.44	7.85	0.46	8.28	0.46	8.47	0.52	7.85	0.58	8.72	0.28	8.76	0.54	8.54	0.53	6.74	0.53	7.75	0.3	7.58	0.54	7.9	0.52	6.37	0.51			-1.2	0.064
		≥60 years	9.31	0.44	9.08	0.44	9.06	0.41	9.66	0.46	10.33	0.48	9.64	0.23	9.63	0.47	8.99	0.43	8.7	0.45	9.37	0.25	9.63	0.51	9.88	0.47	9.21	0.48			0	0.975
Unprocessed meats		20-39 years	41.28	1.2	33.92	1.23	42.46	1.27	41.61	1.4	41.13	1.36	43.98	0.78	45.67	1.69	47.22	1.74	47.24	1.93	50.49	1.06	47.92	2.15	53.99	2.09	52.79	2.58			2.9	< 0.001
		40-59 years	34.89	0.92	29.7	0.9	36.48	0.96	37.04	1.04	38.34	1.1	37.91	0.54	39.65	1.13	42.01	1.18	42.02	1.12	43.85	0.68	43.28	1.19	48.48	1.34	48.84	1.42			3.3	< 0.001
		≥60 years	24.45	0.72	21.66	0.63	24.87	0.65	26.36	0.68	25.38	0.71	27.61	0.37	28.5	0.73	29.33	0.74	29.93	0.77	31.11	0.41	32.99	0.86	34.68	0.83	34.78	0.9			3.6	< 0.001
Processed meats		20-39 years	8.34	0.45	6.23	0.44	9.1	0.51	7.76	0.46	8.66	0.55	8.03	0.28	8.25	0.56	8.48	0.55	7.4	0.57	8.36	0.34	6.46	0.6	10.62	0.82	11.4	1.16			1.1	0.293
		40-59 years	6.26	0.29	5.3	0.29	7.31	0.36	6.56	0.35	8.26	0.44	7.44	0.2	7.45	0.4	7.57	0.42	7	0.38	7.25	0.22	7.52	0.42	9.33	0.52	9.9	0.59			2.6	0.009
		≥60 years	3.91	0.24	3.85	0.22	4.63	0.23	4.56	0.23	4.64	0.25	4.88	0.13	5.28	0.26	5.38	0.28	5.22	0.28	5.29	0.14	5.83	0.3	6.7	0.35	7.15	0.38	2007	2016	3.1	0.001
																													2016	2019	9.8	0.019
Seasonings		20-39 years	56.06	2.21	42.3	1.65	52.37	2.09	50.92	1.95	45.89	1.78	48.69	1.12	50.87	2.2	45.74	2.14	45.66	1.96	51.33	1.56	43.54	2.3	39.66	1.88	42.11	2.28			-1.2	0.123
		40-59 years	51.51	1.36	42.71	1.29	51.46	1.45	48.92	1.51	55.71	1.96	49.49	0.8	45.99	1.47	43.38	1.21	46.55	1.54	50.51	1.04	46.76	1.66	36.86	1.19	40.94	1.46			-1.3	0.101
		≥60 years	51.93	1.33	46.91	1.2	53.14	1.33	49.68	1.53	49.81	1.24	50.58	0.65	50.42	1.26	45.19	1.06	45.41	1.13	54.16	0.77	47.61	1.29	41.7	1.21	44.98	1.31			-0.6	0.376
	Kitchen or table salt	20-39 years	0.8	0.03	0.62	0.03	0.75	0.03	0.83	0.04	0.75	0.03	0.83	0.02	0.77	0.03	0.79	0.05	0.7	0.04	0.72	0.02	0.67	0.04	0.73	0.04	0.7	0.04			-0.7	0.327
		40-59 years	0.74	0.02	0.61	0.02	0.75	0.02	0.76	0.03	0.77	0.03	0.74	0.01	0.68	0.02	0.76	0.03	0.74	0.03	0.69	0.01	0.66	0.02	0.69	0.02	0.67	0.03			-0.6	0.209
		≥60 years	0.67	0.02	0.55	0.02	0.67	0.02	0.71	0.02	0.65	0.02	0.68	0.01	0.65	0.02	0.66	0.02	0.63	0.02	0.63	0.01	0.62	0.02	0.65	0.02	0.56	0.02			-0.7	0.159
	Soy sauce	20-39 years	7.47	0.28	6.21	0.26	7.34	0.28	6.77	0.28	6.58	0.28	6.4	0.15	6.23	0.3	6.29	0.31	5.71	0.3	6.15	0.18	5.03	0.35	5.89	0.33	5.79	0.36			-2	0.001
		40-59 years	8.57	0.23	7.71	0.26	7.91	0.22	8.19	0.26	7.63	0.26	7	0.12	6.45	0.22	6.28	0.22	5.81	0.21	5.88	0.12	5.38	0.22	5.99	0.21	5.91	0.24			-3.8	< 0.001
		≥60 years	10.55	0.25	9.28	0.21	10.11	0.23	9.7	0.22	9.39	0.21	8.55	0.1	7.76	0.19	7.83	0.19	7.22	0.19	7.48	0.1	6.6	0.19	7.17	0.19	7.15	0.22			-3.6	< 0.001
	Soybean paste	20-39 years	5.43	0.25	5.45	0.25	5.36	0.24	5.71	0.32	4.97	0.25	5.57	0.16	5.19	0.33	5.09	0.3	5.27	0.29	5.28	0.17	5.26	0.4	5.03	0.31	4.25	0.34			-0.8	0.067
		40-59 years	6.19	0.2	6.57	0.2	6.11	0.2	6.01	0.21	5.72	0.21	6.11	0.11	5.96	0.21	5.39	0.2	5.4	0.21	5.54	0.12	5.1	0.21	4.98	0.21	4.92	0.25			-2	< 0.001
		≥60 years	8.36	0.19	7.98	0.18	8	0.18	7.68	0.19	7.24	0.19	7.82	0.1	7.14	0.18	7.15	0.19	6.63	0.18	6.97	0.1	6.36	0.18	6.41	0.19	5.74	0.18			-2.4	< 0.001
	Sauce	20-39 years	1.45	0.16	0.72	0.09	0.98	0.11	1.02	0.13	0.9	0.11	0.85	0.06	0.92	0.13	0.8	0.12	0.79	0.13	0.82	0.07	0.87	0.16	1.15	0.17	0.86	0.18			-1.9	0.221
		40-59 years	1.05	0.1	0.61	0.07	1.01	0.09	0.92	0.09	0.91	0.1	0.8	0.04	0.6	0.08	0.72	0.08	0.9	0.1	0.83	0.05	0.86	0.09	1.04	0.11	0.7	0.09			-0.6	0.64
		≥60 years	0.79	0.07	0.61	0.06	0.61	0.06	0.71	0.06	0.68	0.07	0.59	0.03	0.77	0.07	0.59	0.06	0.66	0.07	0.7	0.04	0.72	0.07	0.67	0.07	0.85	0.1			0.7	0.479
	Soup stock‡	20-39 years	24.27	2.01	15.14	1.5	22.59	1.92	19.41	1.79	15.02	1.5	4.29	0.28	4.87	0.54	4.71	0.66	3.74	0.36	4.92	0.4	3.84	0.64	3.58	0.5	3.26	0.37			-17.3	< 0.001
		40-59 years	20.18	1.28	13.44	1.15	21.3	1.36	18.59	1.39	23.29	1.76	4.98	0.23	4.83	0.42	4.83	0.49	5.22	0.48	4.63	0.25	4.39	0.37	3.87	0.29	3.76	0.41			-15.5	< 0.001
		≥60 years	19.46	1.24	16.71	1.08	21.63	1.26	18.04	1.43	18.46	1.13	5.8	0.21	5.69	0.37	5.37	0.32	5.15	0.3	5.46	0.19	5.36	0.33	4.37	0.23	4.43	0.26			-13.1	< 0.001
	Dressing	20-39 years	1.11	0.12	1.35	0.16	1.23	0.16	1.11	0.13	0.87	0.11	1.12	0.08	1.29	0.18	1.11	0.16	1.28	0.18	1.21	0.11	1.36	0.25	2.2	0.25	2.32	0.28	2007	2016	0.4	0.816
																													2016	2019	28.6	0.071
		40-59 years	1.26	0.13	1.06	0.09	1.26	0.11	0.87	0.08	1.14	0.11	1.27	0.07	1.44	0.13	1.26	0.12	1.35	0.12	1.22	0.07	1.13	0.12	2.24	0.16	2.17	0.18			4.9	0.011
		≥60 years	0.77	0.07	0.75	0.06	0.85	0.08	0.81	0.07	0.82	0.08	0.81	0.04	0.95	0.08	0.86	0.07	0.99	0.09	0.81	0.04	0.75	0.07	2.24	0.12	2.29	0.15	2007	2016	0.7	0.797
																													2016	2019	45.8	0.027
	Mayonnaise	20-39 years	1.85	0.13	1.56	0.13	1.91	0.14	1.83	0.16	1.64	0.13	1.51	0.08	1.45	0.13	1.93	0.18	1.78	0.18	1.59	0.09	1.84	0.2	2.15	0.2	1.74	0.21			0.1	0.898
		40-59 years	1.96	0.12	1.33	0.09	2.05	0.12	1.5	0.11	1.72	0.12	1.56	0.06	1.32	0.1	1.83	0.12	1.58	0.1	1.58	0.06	1.53	0.12	2.02	0.14	1.93	0.15			0	0.985
		≥60 years	1.28	0.08	1.15	0.08	1.44	0.08	1.29	0.08	1.4	0.08	1.12	0.04	1.09	0.07	1.27	0.08	1.13	0.07	1.24	0.04	1.23	0.08	1.78	0.1	1.7	0.11	2007	2015	-2.3	0.244
																													2015	2019	12.3	0.023
	Roux	20-39 years	1.75	0.21	1.88	0.21	1.51	0.2	1.89	0.24	1.8	0.22	1.82	0.13	1.34	0.2	1.33	0.22	1.39	0.23	1.5	0.14	1.75	0.26	1.56	0.25	1.44	0.27			-1.8	0.06
		40-59 years	1.46	0.15	1.25	0.14	1.58	0.15	1.5	0.16	1.58	0.16	1.53	0.08	1.39	0.16	1.25	0.15	1.4	0.15	1.39	0.09	1.33	0.15	1.36	0.17	1.45	0.17			-0.7	0.241
		≥60 years	0.96	0.1	0.77	0.08	0.81	0.09	0.87	0.1	0.92	0.09	0.97	0.05	0.85	0.09	0.88	0.09	0.79	0.09	0.88	0.05	0.79	0.09	0.75	0.08	0.97	0.12			-0.5	0.533
	Other seasonings	20-39 years	4.44	0.51	2.33	0.29	3.09	0.33	4.07	0.49	3.7	0.45	2.89	0.19	2.62	0.32	3.19	0.42	3.22	0.58	3.15	0.24	2.74	0.44	6.67	1.05	4.91	0.72			1.4	0.494
		40-59 years	2.21	0.17	2.16	0.22	2.06	0.2	2.31	0.22	1.96	0.19	2.28	0.12	2.25	0.24	2.38	0.25	2.43	0.25	2.2	0.11	2.51	0.31	4.05	0.33	3.47	0.33	2007	2016	0.6	0.679
																													2016	2019	21.1	0.063
		≥60 years	1.78	0.15	1.5	0.13	1.55	0.13	1.75	0.15	1.6	0.16	1.51	0.07	1.73	0.14	1.95	0.19	1.64	0.19	1.69	0.07	1.54	0.14	3.19	0.22	3.13	0.21	2007	2017	1	0.277
																													2017	2019	43	0.01
APC, annual percentage change
† The p-value was analysed by the Joinpoint regression analysis.
‡ Since 2014, water content of liquid broth has been removed from the intake.
